# Supplementary material for: RND Pump-Mediated Efflux of Amotosalen, a Compound Used in Pathogen Inactivation Technology to Enhance Safety of Blood Transfusion Products, May Compromise Its Gram-Negative Anti-Bacterial Activity
Source: mSphere. 2023 Feb 28;8(2):e00673-22. doi: 10.1128/msphere.00673-22 (PMC10117049; doi:10.1128/msphere.00673-22)
Supplement: Table S1 [file msphere.00673-22-s0001.xls]

## Sheet: Table S1
TABLE S1. Modal minimal inhibitory concentrations (MIC) for amotosalen and susceptibility to other antimicrobials for individual bacterial isolates examined.
Species	Strain #	Amotosalen Modal MIC (mM)a	MDRb	Amikacin MIC	Amikacin INT	Ampicillin MIC	Ampicillin INT	Ampicillin/sulbactam MIC	Ampicillin/sulbactam INT	Aztreonam MIC	Aztreonam INT	Cefazolin MIC	Cefazolin INT	Cefepime MIC	Cefepime INT	Cefotaxime MIC	Cefotaxime INT	Cefotaxime/clavulanic acid MIC	Cefotaxime/clavulanic acid INT	Cefoxitin MIC	Cefoxitin INT	Cefpodoxime MIC	Cefpodoxime INT	Ceftazidime MIC	Ceftazidime INT	Ceftazidime/avibactam MIC	Ceftazidime/avibactam INT	Ceftazidime/clavulanic acid MIC	Ceftazidime/clavulanic acid INT	Ceftolozane/tazobactam MIC	Ceftolozane/tazobactam INT	Ceftriaxone MIC	Ceftriaxone INT	Ciprofloxacin MIC	Ciprofloxacin INT	Colistin MIC	Colistin INT	Doripenem MIC	Doripenem INT	Ertapenem MIC	Ertapenem INT	Gentamicin MIC	Gentamicin INT	Imipenem MIC	Imipenem INT	Imipenem+chelators MIC	Imipenem+chelators INT	Levofloxacin MIC	Levofloxacin INT
A. baumannii	WRAIR 15067	128	Yes	<=8	S					8	R			8	S									4	S							>32	R	1	S							>8	R	2	S			<=1	S
A. baumannii	WRAIR 55	128	Yes	>32	R					>16	R			>16	R									>16	R							>32	R	>2	R							>8	R	>8	R			>4	R
A. baumannii	WRAIR 846	128	Yes	>32	R					16	R			>16	R									>16	R							>32	R	>2	R							>8	R	>8	R			4	I
A. baumannii	WRAIR 847	128	Yes	>32	R					>16	R			>16	R									>16	R							>32	R	>2	R							>8	R	>8	R			>4	R
A. baumannii	WRAIR 865	128	Yes	>32	R					16	R			>16	R									>16	R							>32	R	>2	R							>8	R	>8	R			>4	R
A. baumannii	WRAIR 881	32,64,128	Yes	>32	R					>16	R			>16	R									>16	R							>32	R	>2	R							>8	R	>8	R			>4	R
A. baumannii	WRAIR 890	128	Yes	>32	R					>16	R			>16	R									>16	R							>32	R	>2	R							>8	R	>8	R			>4	R
A. baumannii	WRAIR 899	128	Yes	>32	R					>16	R			>16	R									>16	R							>32	R	>2	R							>8	R	>8	R			>4	R
A. baumannii	FDA-CDC 0292	64	Yes	32	I			>32	R					32	R	>64	R							>128	R							>32	R	>8	R	1	I	>8	R			16	R	>64	R	>32	---	4	I
A. baumannii	FDA-CDC 0293	64	Yes	32	I			16	I					32	R	>64	R							>128	R							>32	R	>8	R	1	I	>8	R			>16	R	>64	R	>32	---	4	I
A. baumannii	FDA-CDC 0298	128	Yes	>64	R			>32	R					>32	R	>64	R							128	R							>32	R	>8	R	0.5	I	>8	R			>16	R	64	R	32	---	>8	R
A. baumannii	FDA-CDC-0299	128	Yes	>64	R			>32	R					>32	R	>64	R							>128	R							>32	R	>8	R	2	I	>8	R			>16	R	64	R	32	---	>8	R
A. baumannii	FDA-CDC 0305	128	Yes	32	I			16	I					32	R	>64	R							128	R							>32	R	>8	R	1	I	>8	R			>16	R	64	R	>32	---	8	R
A. baumannii	FDA-CDC 0306	128256	Yes	64	R			>32	R					>32	R	>64	R							>128	R							>32	R	>8	R	1	I	>8	R			>16	R	>64	R	>32	---	>8	R
A. baumannii	FDA-CDC 0309	64128	Yes	>64	R			>32	R					>32	R	>64	R							>128	R							>32	R	>8	R	8	R	>8	R			>16	R	>64	R	>32	---	>8	R
A. baumannii	FDA-CDC 0310	128	Yes	>64	R			32	R					>32	R	>64	R							>128	R							>32	R	>8	R	8	R	>8	R			>16	R	>64	R	>32	---	>8	R
A. baumannii	ATCC BAA-1710 (AYE)c	128256	Yes			>16	R			>512	R	>32	R	512	R	512	R	64	R	>512	R	>4	R	>512	R			64	R			>32	R	>2	R							>8	R					4	I
A. baumannii	ATCC 17978d	128	No		S									S			S								S								S		S								S		S				S
K. pneumoniae	FDA-CDC 0112	128256	Yes	16	S	>32	R	>32	R	>64	R	>8	R	32	R	>32	R	32	---	>16	R			>128	R	2	S	>64	---			>32	R	>8	R	0.5	I	>8	R	>8	R	>16	R	8	R	8	---	>8	R
K. pneumoniae	FDA-CDC 0113	128	Yes	32	I	>32	R	>32	R	>64	R	>32	R	>32	R	>64	R	>32	---	>32	R			>128	R	2	S	>128	---			>64	R	>8	R	0.5	I	>8	R	>8	R	>16	R	>64	R	>32	---	>8	R
K. pneumoniae	FDA-CDC 0120	128256	Yes	32	I	>32	R	>32	R	>64	R	>8	R	>32	R	>64	R	32	---	>16	R			128	R	2	S	>64	---	>16	R	>32	R	>8	R	0.5	I	>8	R	>8	R	16	R	16	R	16	---	>8	R
K. pneumoniae	FDA-CDC 0126	128	Yes	4	S	>32	R	>32	R	64	R	>8	R	32	R	64	R	8	---	>16	R			8	I	<=0.5	S	4	---	4	I	>32	R	<=0.25	S	0.5	I	8	R	8	R	<=0.25	S	16	R	16	---	0.25	S
K. pneumoniae	FDA-CDC 0135	128	Yes	16	S	>32	R	>32	R	>64	R	>16	R	>32	R	128	R	128	---	>32	R			>256	R	>16	R	>256	---	>16	R	>32	R	>8	R	0.5	I	>8	R	>4	R	>16	R	8	R	1	---	>8	R
K. pneumoniae	FDA-CDC 0138	128	Yes	>64	R	>32	R	>32	R	>64	R	>8	R	>32	R	>64	R	>32	---	>16	R			>128	R			>64	---			>32	R	>8	R	2	I	>8	R	>8	R	>16	R	>64	R	<=0.25	---	>8	R
K. pneumoniae	FDA-CDC 0146	256	Yes	32	I	>32	R	>32	R	>64	R	>8	R	>32	R	>64	R	>32	---	>16	R			>128	R			>64	---			>32	R	>8	R	0.5	I	>8	R	>8	R	1	S	8	R	<=0.25	---	>8	R
K. pneumoniae	FDA-CDC 0148	256	Yes	>64	R	>32	R	>32	R	>64	R	>8	R	>32	R	>64	R	>32	---	>16	R			>128	R			>64	---			>32	R	>8	R	1	I	>8	R	>8	R	>16	R	16	R	0.5	---	>8	R
K. pneumoniae	ATCC 13883e	32,64	No											< 0.25	S																			0.0625	S							< 0.25	S
E. coli	FDA-CDC 0114	128	Yes	4	S	>32	R	>32	R	>64	R	>32	R	16	R	32	R	8	---	>32	R			64	R	1	S	64	---			>64	R	>8	R	<=0.25	I	4	R	8	R	4	S	4	R	4	---	>8	R
E. coli	FDA-CDC 0118	64	Yes	>64	R	>32	R	>32	R	64	R	>32	R	>32	R	>256	R	>256	---	>32	R			>256	R	>16	R	>256	---			>64	R	>8	R	0.5	I	>8	R	>16	R	>16	R	8	R	<=0.25	---	>8	R
E. coli	FDA-CDC 0119	64	Yes	>64	R	>32	R	>32	R	>64	R	>32	R	>32	R	>256	R	>256	---	>32	R			>256	R	>16	R	>256	---			>64	R	>8	R	0.5	I	8	R	>16	R	>16	R	8	R	<=0.25	---	>8	R
E. coli	FDA-CDC 0128	128	Yes	>64	R	>32	R	>32	R	>64	R	>32	R	>32	R	>64	R	>32	---	>32	R			>64	R					>16	R	>64	R	>8	R	0.5	I			>16	R	>16	R	32	R			>8	R
E. coli	FDA-CDC 0137	128	Yes	64	R	>32	R	>32	R	>64	R	>16	R	>32	R	>128	R	>128	---	>16	R			>128	R	>16	R	>128	---			>32	R	>8	R	1	I	>8	R	>8	R	>16	R	16	R	1	---	>8	R
E. coli	FDA-CDC 0149	128	Yes	2	S	>32	R	>32	R	<=2	S	>8	R	>32	R	>64	R	>32	---	>16	R			>128	R	>16	R	>64	---			>32	R	>8	R	0.5	I	>8	R	8	R	0.5	S	8	R	<=0.25	---	8	R
E. coli	FDA-CDC 0150	128256	Yes	<=1.0	S	>32	R	>32	R	32	R	>8	R	>32	R	>64	R	>32	---	>16	R			>128	R			>64	---			>32	R	>8	R	0.5	I	>8	R	>8	R	1	S	16	R	<=0.25	---	>8	R
E. coli	FDA-CDC 0151	128	Yes	2	S	>32	R	>32	R	>64	R	>8	R	>32	R	>64	R	>32	---	>16	R			>128	R			>64	---			>32	R	>8	R	0.5	I	>8	R	>8	R	<=0.25	S	16	R	<=0.25	---	>8	R
E. coli	ATCC 25922e	8	No	< 4	S	8	S	< 4	S					<2	S					< 8	S			< 2	S							< 2	S	< 0.5	S							<2	S					< 0.25	S
P. aeruginosa	ATCC 27583e	<4	No	< 4	S									< 2	S									2	S							32	R	< 0.5	S							< 2	S					1	S
P. aeruginosa	FDA-CDC 229	>256	Yes	16	S					64	R			32	R									64	R	16	R			2	S			>8	R	1	I	>8	R			4	S	32	R	16	---	>8	R
P. aeruginosa	FDA-CDC 230	128	Yes	>64	R					4	S			>32	R									32	R	>16	R			>16	R			>8	R	1	I	>8	R			>16	R	>64	R	16	---	>8	R
P. aeruginosa	FDA-CDC 231	>256	Yes	8	S					>64	R			>32	R									>64	R									>8	R	2	I	>8	R			>16	R	>64	R	>32	---	>8	R
P. aeruginosa	FDA-CDC 232	256	Yes	8	S					4	S			8	S									<=2	S	1	S			<=0.5	S			4	R	1	I	2	S			>16	R	8	R	8	---	8	R
Burkholderia cenocepacia	BEI NR-701	128	Unknown
Burkholderia cenocepacia	BEI NR-20535	256	Unknown
Burkholderia cepacia	BEI NR-702	>256	Unknown
Burkholderia cepacia	BEI NR-707	v	Unknown
Burkholderia multivorans	BEI NR-20532	v	Unknown
Burkholderia multivorans	BEI NR-20533	>256	Unknown
Burkholderia multivorans	BEI NR-20534	>256	Unknown
Burkholderia stabilis	BEI NR-706	0	Unknown
Stenotrophomonas maltophilia	JEK154	256																						16	I											> 4	R											> 4	R
Stenotrophomonas maltophilia	JEK155	64																						4	S																							> 4	R
Footnotes
aAmotosalen MIC data were determined experimentally as described in materials and methods. Modal MIC values are from three or more experimental replicates. A concentration of zero for modal MIC indicates complete growth inhibition was observed following UVA exposure in the absence of of amotosalen treatment.
bDefinition of multidrug resistance was from Margiorakos et al. Multidrug-resistant, extensively drug-resistant and pandrug-resistant bacteria: an international expert proposal for interim standard definitions for acquired resistance. Clin Microbiol Infect 2012; 18: 268–281. In our data set, assignment of extensively drug-resistant and pandrug-resistant categorization was not possible based on ab…
cAYE susceptibility data from ATCC product specification sheet and Poirel L, Menuteau O, Agoli N, Cattoen C, Nordmann P. Outbreak of Extended-Spectrum β-Lactamase VEB-1-Producing Isolates of <em>Acinetobacter baumannii</em> in a French Hospital. Journal of clinical microbiology. 2003;41(8):3542-3547.
dA.baumanii 17978 susceptibilty data from Valentine SC, Contreras D, Tan S, Real LJ, Chu S, Xu HH. Phenotypic and Molecular Characterization of Acinetobacter baumannii Clinical Isolates from Nosocomial Outbreaks in Los Angeles County, California. J Clin Micro. 2008;46(8):2499-2507.
eE. coli 25922 and P. aeruginosa 27583 susceptibilty data from Vitek 2 testing in the Beth Israel Deaconess Medical Center clinical laboratory; K.pneumoniae 13883 MIC data determined by the reference broth microdiltuion method as described in Smith KP, Kirby JE. Verification of an automated, digital dispensing platform for at-will broth microdilution-based antimicrobial susceptibility testing. J …
fMIC data for FDA-CDC Antbiotic Resistant Isolate Bank strains were from the AR Bank webpages (https://wwwn.cdc.gov/arisolatebank/) accessed on 11/18/2020.
gMIC data for Walter Reed Army Institutes ofr Research (WRAIR) strains were provided by WRAIR.
hATCC = American Type Culture Collection (Manassas , VA); BEI = BEI Resources (Monassas, VA).
iv =variable MIC, spanning at least 4 doubling dilutions with no modal MIC
jS. maltophilia strains were randomly choosen clinical isolates from the Beth Israel Deaconess Medical Center. Susceptibility data were determined by a combination of methods including Vitek 2 (Biomerieux), E-test (Biomerieux for tigecycline), disk diffusion (Remel), Microscan panel-based broth microdilution (Siemens) and agar dilution (Mayo Clinic Reference Laboratories).
[truncated: 16 more columns]
